# Supplementary material for: Heteropelta boboi n. gen., n. sp. an armored archosauriform (Reptilia: Archosauromorpha) from the Middle Triassic of Italy
Source: PeerJ. 2021 Nov 15;9:e12468. doi: 10.7717/peerj.12468 (PMC8601055; doi:10.7717/peerj.12468)
Supplement: Supplemental Information 1 [file peerj-09-12468-s001.nex]

#NEXUS
[ File saved by NDE version 0.5.0, Fri Jul 09 09:54:55 2021 ]
BEGIN TAXA;
	DIMENSIONS NTAX=158;
	TAXLABELS
		'Petrolacosaurus kansensis'
		'Acerosodontosaurus piveteaui'
		'Youngina capensis'
		'Paliguana whitei'
		'Planocephalosaurus robinsonae'
		'Gephyrosaurus bridensis'
		'Cteniogenys sp'
		'Simoedosaurus lemoinei'
		'Aenigmastropheus parringtoni'
		'Protorosaurus speneri'
		'Amotosaurus rotfeldensis'
		'Macrocnemus bassanii'
		'Macrocnemus obristi'
		'Macrocnemus fuyuanensis'
		'Augustaburiania vatagini'
		'Tanystropheus longobardicus'
		'Langobadisaurus pandolfii'
		'Tanytrachelos ahynis'
		'Jesairosaurus lehmani'
		'Pamelaria dolichotrachela'
		'Azendohsaurus madagaskarensis'
		'Azendohsaurus laaroussi'
		'Shringasaurus indicus'
		'Trilophosaurus buettneri'
		'Spinosuchus caseanus'
		'Teraterpeton hrynewichorum'
		'Noteosuchus colletti'
		'Mesosuchus browni'
		'Howesia browni'
		'Eohyosaurus wolvaardti'
		'Rhynchosaurus articeps'
		'Bentonyx sidensis'
		'Mesodapedon kuttyi'
		'Ammorhynchus navajoi'
		'Stenaulorhynchus stockleyi'
		'Brasinorhynchus mariantensis'
		'Langeronyx brodiei'
		'Fodonyx spenceri'
		'Isalorhynchus genovefae'
		'Hyperodapedon gordoni'
		'Hyperodapedon huxleyi'
		'Teyumbaita sulcognathus'
		'Prolacerta broomi'
		'K australiensis combined'
		'Boreopricea funerea'
		'Teyujagua paradoxa'
		'Antarctanax shackletoni'
		'Archosaurus rossicus holotype'
		'Proterosuchus fergusi'
		'Proterosuchus goweri'
		'Proterosuchus alexanderi'
		'Chasmatosaurus yuani'
		'Tasmaniosaurus triassicus'
		'Fugusuchus hejiapanensis'
		'Sarmatosuchus otschevi'
		'Guchengosuchus shiguaiensis'
		'Cuyosuchus huenei'
		'Garjainia prima'
		'Garjainia madiba combined'
		'Erythrosuchus africanus'
		'Shansisuchus shansisuchus'
		'Chalishevia cothurnata'
		'Youngosuchus sinensis'
		'Vancleavea campi'
		'Litorosuchus somnii'
		'Asperoris mnyama'
		'Euparkeria capensis'
		'Dorosuchus neoetus'
		'Halazhaisuchus qiaoensis'
		'Yarasuchus deccanensis'
		'Dongusuchus efremovi'
		'Teleocrater rhadinus'
		'Spondylosoma absconditum'
		'Proterochampsa barrionuevoi'
		'Proterochampsa nodosa'
		'Tropidosuchus romeri'
		'Cerritosaurus binsfeldi'
		'Gualosuchus reigi'
		'Chanaresuchus bonapartei'
		'Pseudochampsa ischigualastensis'
		'Rhadinosuchus gracilis'
		'Archeopelta arborensis'
		'Tarjadia ruthae'
		'Pagosvenator candelariensis'
		'Erpetosuchus granti'
		'Erpetosuchus sp'
		'Dyoplax arenaceus'
		'Jaxtasuchus salomoni'
		'Doswellia kaltenbachi'
		'Parasuchus angustifrons'
		'Parasuchus hislopi'
		'Nicrosaurus kapffi'
		'Smilosuchus spp.'
		'Diandongosuchus fuyuanensis'
		'Wannia scurriensis'
		'Ebrachosuchus neukami'
		'Paleorhinus sawini'
		'Mystriosuchus planirostris'
		'Machaeroprosopus pristinus'
		'Redondasaurus spp'
		'Ornithosuchus woodwardi'
		'Riojasuchus tenuisceps'
		'Venaticosuchus rusconii'
		'Dynamosuchus collisensis'
		'Nundasuchus songeaensis'
		'Turfanosuchus dabanensis'
		'Gracilisuchus stipanicicorum'
		'Yonghesuchus sangbiensis'
		'Parringtonia gracilis'
		'Aetosauroides scagliai'
		'Aetosaurus ferratus'
		'Stagonolepis robertsoni'
		'Ticinosuchus ferox'
		'Prestosuchus nyassicus'
		'Qianosuchus mixtus'
		'Arizonasaurus babbitti'
		'Lotosaurus adentus'
		'Ctenosauriscus koeneni'
		'Xilousuchus sapingensis'
		'Mandasuchus tanyauchen'
		'Luperosuchus fractus'
		'Decuriasuchus quartacolonia'
		'Batrachotomus kupferzellensis'
		'Prestosuchus chiniquensis'
		'Austriadraco dallavecchiai'
		'Preondactylus buffarinii'
		'Austriadactylus cristatus'
		'Seazzadactylus venieri'
		'Raeticodactylus filisurensis'
		'Carniadactylus rosenfeldi'
		'Peteinosaurus zambellii'
		'Caelestiventus hanseni'
		'Dimorphodon macronyx'
		'Eudimorphodon ranzii'
		'Rhamphorhynchus muensteri'
		'Cacibupteryx caribensis'
		'Allkaruen koi'
		'Lagerpeton chanarensis'
		'Ixalerpeton polesinensis'
		'Kongonaphon kely'
		'PVSJ 883'
		'Dromomeron romeri'
		'Dromomeron gregorii'
		'Dromomeron gigas'
		'Lagosuchus talampayensis'
		'Asilisaurus kongwe'
		'Lewisuchus admixtus'
		'Silesaurus opolensis'
		'Heterodontosaurus tucki'
		'Lesothosaurus diagnosticus'
		'Herrerasaurus ischigualastensis'
		'Eoraptor lunensis'
		'Buriolestes schultzi'
		'Saturnalia tupiniquim'
		'Tawa hallae'
		'Coelophysis bauri'
		'Megapnosaurus rhodesiensis'
		'Heteropelta boboi'
		;
ENDBLOCK;
BEGIN CHARACTERS;
	DIMENSIONS NCHAR=822;
	FORMAT DATATYPE=STANDARD MISSING=? GAP=- SYMBOLS="0123456789ABCD";
	CHARLABELS
		[1] 'Skull and lower jaws, interdental plates'
		[2] 'Skull, total length versus length of the presacral vertebral column'
		[3] 'Skull, strongly dorsoventrally compressed skull with mainly dorsally facing antorbital fenestrae and orbits'
		[4] 'Skull, well developed nodular prominences on the lateral surface of maxilla, jugal, quadratojugal, squamosal and angular'
		[5] 'Skull, dermal sculpturing on the dorsal surface of the skull roof'
		[6] 'Skull, dorsal surface of nasals and/or frontals ornamented by ridges radiating from centres of growth'
		[7] 'Skull, dorsal orbital margin'
		[8] 'Skull, dorsal surface of the temporal region'
		[9] 'External naris, confluent with each other'
		[10] 'External naris, anteroposterior position in the rostrum'
		[11] 'External naris, facing'
		[12] 'External naris, shape'
		[13] 'Antorbital fenestra'
		[14] 'Antorbital fenestra, anterior margin in lateral view'
		[15] 'Secondary antorbital fenestra, immediately anterior to the antorbital fenestra'
		[16] 'Orbit, shape'
		[17] 'Orbit, laterally thickened orbital rim along the jugal, postorbital, frontal, prefrontal and lacrimal'
		[18] 'Infratemporal fenestra'
		[19] 'Posttemporal fenestra, size'
		[20] 'Rostrum, rostrum length (anterior tip of the skull to anterior margin of the orbit) versus total length of the skull'
		[21] 'Rostrum, dorsoventral height at the level of the anterior tip of the maxilla versus dorsoventral height at the level of the anterior border of the orbit'
		[22] 'Rostrum, proportions at the level of the anterior border of the orbit'
		[23] 'Rostrum, lateral margin of the snout anterior to the prefrontal'
		[24] 'Premaxilla-maxilla, suture'
		[25] 'Premaxilla-maxilla, subnarial foramen between the elements'
		[26] 'Premaxilla, alveolar margin does not reach the contact with the maxilla and forms a diastema ('
		[27] 'Premaxilla, main body size'
		[28] 'Premaxilla, anteroposterior length of the main body versus its maximum dorsoventral height'
		[29] 'Premaxilla, downturned main body'
		[30] 'Premaxilla, angle formed between the alveolar margin and the anterior margin of the premaxillary body in lateral view'
		[31] 'Premaxilla, longitudinal groove placed approximately at mid-height and extending along most of the length of the lateral surface of the main body of the bone'
		[32] 'Premaxilla, narial fossa'
		[33] 'Premaxilla, peg on the posterior edge of the premaxillary body'
		[34] 'Premaxilla, prenarial process ('
		[35] 'Premaxilla, base of the prenarial process ('
		[36] 'Premaxilla, postnarial process ('
		[37] 'Premaxilla, postnarial process'
		[38] 'Premaxilla, sharp dorsal flange at the base of the postnarial process delimiting the posteroventral border of the external naris'
		[39] 'Premaxilla, postnarial process - 2'
		[40] 'Premaxilla, contact with prefrontal'
		[41] 'Premaxilla, palatal process on the medial surface'
		[42] 'Premaxilla, number of tooth positions'
		[43] 'Premaxilla, orientation of the tooth series or the occlusal surface of premaxilla in ventral view'
		[44] 'Premaxilla, lateroventrally opened anterior alveoli in mature individuals'
		[45] Septomaxilla
		[46] 'Maxilla-nasal, maxillo-nasal tuberosity, delimiting anteriorly the antorbital fenestra or fossa if it is present'
		[47] 'Maxilla-jugal, anguli oris crest'
		[48] 'Maxilla-jugal, anterior extension of the anguli oris crest'
		[49] 'Maxilla, anterior extent'
		[50] 'Maxilla, length of the portion of the bone anterior to the antorbital fenestra versus the total length of the bone'
		[51] 'Maxilla, posterior border of the subnarial foramen extending posteriorly as a groove on the lateral surface of the anterior process'
		[52] 'Maxilla, anterior maxillary foramen'
		[53] 'Maxilla, shape of the neurovascular foramina on the lateral surface of the anterior and horizontal processes'
		[54] 'Maxilla, antorbital fossa on the lateral surface of the bone'
		[55] 'Maxilla, anteroposterior length of the antorbital fossa anterior to the antorbital fenestra versus length of the antorbital fenestra'
		[56] 'Maxilla, secondary antorbital fossa anteriorly to the antorbital fossa and adjacent to the dorsal margin of the anterior process'
		[57] 'Maxilla, ascending process'
		[58] 'Maxilla, ascending process shape'
		[59] 'Maxilla, anterior margin of the base of the ascending process'
		[60] 'Maxilla, ascending process remains the same width for its length'
		[61] 'Maxilla, contact with prefrontal'
		[62] 'Maxilla, ventral margin of the antorbital fossa or fenestra (if the antorbital fossa is absent from the horizontal process of the maxilla) in the horizontal process'
		[63] 'Maxilla, shape of the posterior portion of the bone (ventral to the antorbital fenestra if it is present)'
		[64] 'Maxilla, posterior end of the horizontal process distinctly ventrally deflected from the maxin axis of the alveolar margin'
		[65] 'Maxilla, triangular dorsal process with clear dorsal apex formed by discrete expansion of the posterior end of the horizontal process in lateral view'
		[66] 'Maxilla, palatal process on the anteromedial surface of the bone'
		[67] 'Maxilla, position of the palatal process'
		[68] 'Maxilla, alveolar margin in lateral view'
		[69] 'Maxilla, edentulous anterior portion of the ventral margin of the bone'
		[70] 'Maxilla, alveolar margin on the anterior third of the bone (anterior to the level of the anterior border of the antorbital fenestra if present)'
		[71] 'Maxilla, posterior extension in mature individuals in lateral view'
		[72] 'Maxilla, tooth plate'
		[73] 'Maxilla, number of tooth rows'
		[74] 'Maxilla, lingual teeth'
		[75] 'Maxilla, number of tooth positions (if the maxillary tooth count is not available the character can be scored using the dentary tooth count)'
		[76] 'Nasal, total length versus total length of the frontal'
		[77] 'Nasal, exposure (excluding descending process if present)'
		[78] 'Nasal, shape of anterior margin at midline'
		[79] 'Nasal, anterior portion in lateral view'
		[80] 'Nasal, dorsal surface around posterior margin of external naris'
		[81] 'Nasal, descending process, which results from the articulation of the postnarial process ('
		[82] 'Nasal, dorsolateral margin of the anterior portion'
		[83] 'Nasal, participation in the dorsal border of the antorbital fossa'
		[84] 'Lacrimal-postorbital, contact between bones'
		[85] 'Lacrimal, facial contribution'
		[86] 'Lacrimal, exposure on the skull roof in dorsal view'
		[87] 'Lacrimal, anterior process forming the entire or almost the entire dorsal border of the antorbital fenestra'
		[88] 'Lacrimal, antorbital fossa forming a distinct inset margin to the antorbital fenestra on the lateral surface of the bone'
		[89] 'Lacrimal, naso-lacrimal duct'
		[90] 'Lacrimal, naso-lacrimal duct position'
		[91] 'Jugal-quadratojugal, ventral margin in lateral view'
		[92] 'Jugal, anterior process shape in lateral view'
		[93] 'Jugal, anterior process continuously dorsally curved'
		[94] 'Jugal, ventral border of the orbit'
		[95] 'Jugal, anterior extension of the anterior process'
		[96] 'Jugal, participation of the anterior process in the border of the antorbital fenestra'
		[97] 'Jugal, longitudinal ridge or bump(s) on the lateral surface of the main body'
		[98] 'Jugal with multiple pits on the lateral surface of its main body'
		[99] 'Jugal, ascending process forming the entire anterior border of the infratemporal fenestra'
		[100] 'Jugal, length of the posterior process versus the height of its base'
		[101] 'Jugal posterior process with a distinct lateroventral orientation with respect to the sagittal axis of the rostrum'
		[102] 'Jugal, distal half of the posterior process'
		[103] 'Jugal, posterior process forms entirely or almost entirely the ventral border of the infratemporal fenestra (it also applies in the lower temporal bar is incomplete)'
		[104] 'Jugal, base of the posterior process with a semi-elliptical, ventral expansion in lateral view'
		[105] 'Jugal, posterior process'
		[106] 'Jugal, posterior termination of the posterior process'
		[107] 'Prefrontal, contact its counterpart in the median-line of the skull roof'
		[108] 'Prefrontal, suture with the nasal'
		[109] 'Prefrontal, subtriangular medial process'
		[110] 'Prefrontal, groove on the lateral surface of the main body opening into the orbital border'
		[111] 'Prefrontal, lateral surface of the orbital margin'
		[112] 'Frontal, frontals fused to one another in skeletally mature individuals'
		[113] 'Frontal, suture with the nasal'
		[114] 'Frontal, orbital border'
		[115] 'Frontal, dorsal surface'
		[116] 'Frontal, suture with parietal'
		[117] 'Frontal, participates on the anteromedial corner of the supratemporal fossa'
		[118] 'Frontal, dorsal surface adjacent to sutures with the postfrontal (if present) and parietal'
		[119] 'Frontal, ventral surface'
		[120] 'Frontal, olfactory tract on the ventral surface of the frontal'
		[121] Postfrontal
		[122] 'Postfrontal, participation in the border of the supratemporal fenestra'
		[123] 'Postfrontal, shape of dorsal surface'
		[124] 'Postorbital-jugal, postorbital bar'
		[125] 'Postorbital-squamosal, upper temporal bar'
		[126] 'Postorbital-squamosal, contact'
		[127] 'Postorbital, lateral boss adjacent to orbital margin'
		[128] 'Postorbital, supratemporal fossa extending onto the ascending process'
		[129] 'Postorbital, posterior process extends close to or beyond the level of the posterior margin of the supratemporal fenestrae'
		[130] 'Postorbital, extension of the ventral process'
		[131] 'Postorbital, ventral process in lateral view'
		[132] 'Postorbital, depression on the lateral surface of the ventral process'
		[133] 'Postorbital, anteriorly projected, rounded suborbital process on the ventral process delimiting the eye-ball'
		[134] 'Squamosal, completely covering the quadrate in lateral view'
		[135] 'Squamosal, overhanging quadrate laterally'
		[136] 'Squamosal, anterior process forms most of the lateral border of the supratemporal fenestra'
		[137] 'Squamosal, anteroventral process'
		[138] 'Squamosal, transition between the anterior and ventral processes'
		[139] 'Squamosal medial process'
		[140] 'Squamosal, posterior process'
		[141] 'Squamosal, posterior process shape'
		[142] 'Squamosal, ventral process'
		[143] 'Squamosal, ventral process shape'
		[144] 'Squamosal, ventral process orientation'
		[145] 'Squamosal, contribution of the ventral process to the posterior border of the infratemporal fenestra'
		[146] 'Squamosal, posterodorsally-to-anteroventrally oriented tuck on the lateral surface of the ventral process'
		[147] 'Squamosal, longitudinal ridge on the lateral surface of the ventral process'
		[148] 'Squamosal, posterodorsal portion with a supratemporal fossa'
		[149] Quadratojugal
		[150] 'Quadratojugal, shape'
		[151] 'Quadratojugal, infratemporal fossa marked by a sharp edge'
		[152] 'Quadratojugal, anterior process'
		[153] 'Quadratojugal, widely concave notch on the anterior margin of the ascending process'
		[154] 'Quadratojugal, depression along the posterior half of the ascending process up to the exposed lateral surface of its distal tip'
		[155] 'Quadratojugal, posterior process'
		[156] Supratemporal
		[157] 'Supratemporal, bifurcated medial border, in which a ventromedial process extends underneath the posterolateral process of the parietal'
		[158] 'Parietal, median contact between both parietals in skeletally mature individuals'
		[159] 'Parietal, extension over interorbital region'
		[160] 'Parietal, supratemporal fossa medial to the supratemporal fenestra'
		[161] 'Parietal, pineal fossa on the median line of the dorsal surface'
		[162] 'Parietal, position of the pineal fossa'
		[163] 'Parietal, pineal foramen'
		[164] 'Parietal, position of the pineal foramen in dorsal view'
		[165] 'Parietal, distinct transverse emargination adjacent to the posterior margin of the bone in late ontogeny'
		[166] 'Parietal, posterolateral process'
		[167] 'Parietal, posterolateral process height'
		[168] 'Parietal, posterolateral process with a strongly transversely convex dorsal margin elevated from the median line of the posterior margin of the skull roof'
		[169] 'Parietal, tuberosity on the posterior surface of the base of the posterolateral process'
		[170] 'Postparietal, size'
		[171] 'Postparietal, fusion between counterparts'
		[172] Tabular
		[173] 'Palpebral/s'
		[174] 'Neomorphic bone ('
		[175] 'Quadrate, shape'
		[176] 'Quadrate, angle between the posterior margins of the proximal and distal ends'
		[177] 'Quadrate, proximal head'
		[178] 'Quadrate, proximal head - 2'
		[179] 'Quadrate, proximal end hooked posteriorly in lateral view'
		[180] 'Quadrate, foramen on the medial wall of the quadrate foramen'
		[181] 'Quadrate, posterior margin of the distal half in lateral view'
		[182] 'Quadrate, distal condyles'
		[183] 'Neomorph ossification, present between the pterygoid, quadrate and skull roof'
		[184] 'Vomer, shape'
		[185] 'Vomer, contact with maxilla'
		[186] 'Vomer, teeth'
		[187] 'Palatine-pterygoid, teeth on the palatine and/or ventral surface of the anterior ramus of the pterygoid'
		[188] 'Palatine-pterygoid, height and dimatre of teeth on the palatine, ventral surface of the anterior ramus of the pterygoid and vomer'
		[189] 'Palatine, transverse extension'
		[190] 'Palatine, anterior processes forming the posterior border of the choana'
		[191] 'Pterygoids, contact with each other'
		[192] 'Pterygoid, anterior ramus ('
		[193] 'Pterygoid, anterior ramus ( - 2'
		[194] 'Pterygoid, teeth on the ventral surface of the anterior ramus ('
		[195] 'Pterygoid, number of rows on palatal tooth series T2'
		[196] 'Pterygoid, number of rows on palatal tooth series T3'
		[197] 'Pterygoid, most lateral row of teeth on the ventral surface of the anterior ramus ('
		[198] 'Pterygoid, a row of fang-like teeth on the medial edge of the anterior ramus ('
		[199] 'Pterygoid, orientation of the lateral ramus'
		[200] 'Pterygoid, lateral margin of the lateral ramus'
		[201] 'Pterygoid, teeth on lateral ramus'
		[202] 'Ectopterygoid, body'
		[203] 'Ectopterygoid, articulation with pterygoid'
		[204] 'Ectopterygoid, shape along suture with pterygoid'
		[205] 'Ectopterygoid, contact with maxilla'
		[206] 'Ectopterigoid, posterior expansion in contact with jugal'
		[207] 'Supraoccipital, shape in occipital view'
		[208] 'Supraoccipital, participation in the dorsal border of the foramen magnum'
		[209] 'Supraoccipital, posterior surface'
		[210] 'Otoccipital, fusion between opisthotic and exoccipital'
		[211] 'Opisthotic, contact between paraoccipital process and parietal immediately lateral to supraoccipital'
		[212] 'Opisthotic, paraoccipital processes orientation'
		[213] 'Opisthotic, paraoccipital process attachment'
		[214] 'Opisthotic, paraoccipital process morphology'
		[215] 'Opisthotic, fossa immediately lateral to the foramen magnum'
		[216] 'Opisthotic, ventral ramus shape'
		[217] 'Opisthotic, ventral ramus'
		[218] 'Exoccipital, morphology of the dorsal end'
		[219] 'Exoccipital, lateral surface'
		[220] 'Exoccipital, medial margin of their distal ends'
		[221] 'Exoccipital, number of foramina for the hypoglossal nerve (CN XII)'
		[222] 'Pseudolagenar recess, between the ventral surface of the ventral ramus of the opisthotic and the basal tubera'
		[223] 'Lagenar/cochlea recess'
		[224] 'Basioccipital-parasphenoid/parabasisphenoid, contact with each other in mature individuals'
		[225] 'Basioccipital-parasphenoid/parabasisphenoid, basal tubera'
		[226] 'Basioccipital-parasphenoid/parabasisphenoid, basal tubera shape'
		[227] 'Basioccipital, position of the posterior margin of the occipital condyle'
		[228] 'Basioccipital, articular surface of the occipital condyle'
		[229] 'Basioccipital, notochordal scar on the occipital surface of the occipital condyle'
		[230] 'Basioccipital, occipital neck'
		[231] 'Basioccipital, shape of the basal tubera'
		[232] 'Basioccipital, orientation of the basal tubera'
		[233] 'Parasphenoid-basisphenoid/parabasisphenoid, exposure on the median line of the endocranial cavity floor'
		[234] 'Parasphenoid/parabasisphenoid, orientation'
		[235] 'Parasphenoid/parabasisphenoid, posterodorsal portion'
		[236] 'Parasphenoid/parabasisphenoid, intertuberal plate'
		[237] 'Parasphenoid/parabasisphenoid, semilunar depression on the posterolateral surface of the bone'
		[238] 'Parasphenoid/parabasisphenoid, recess ('
		[239] 'Parasphenoid/parabasisphenoid, position of the foramina for entrance of the cerebral branches of the internal carotid artery leading to the pituitary fossa'
		[240] 'Parasphenoid/parabasisphenoid, position of the foramina for the entrance of the cerebral branches of the internal carotids on the ventral surface of the bone'
		[241] 'Parasphenoid/parabasisphenoid, shape of the cultriform process in lateral view'
		[242] 'Parasphenoid/parabasisphenoid, base of the cultriform process'
		[243] 'Parasphenoid/parabasisphenoid, dentition on cultriform process'
		[244] 'Basisphenoid/parabasisphenoid, anterior tympanic recess on the lateral side of the braincase'
		[245] 'Basisphenoid/parabasisphenoid, parasphenoid crests'
		[246] 'Basisphenoid/parabasisphenoid, basipterygoid processes'
		[247] 'Basisphenoid/parabasisphenoid, orientation of basipterygoid processes'
		[248] 'Prootic-supraoccipital, auricular recess'
		[249] 'Prootic-basisphenoid/parabasisphenoid, position of the external foramina for passage of the abducens nerves (CN VI)'
		[250] 'Prootic-basisphenoid/parabasisphenoid, orientation of the external foramina for passage of the abducens nerves (CN VI)'
		[251] 'Prootic, extensive contact with parietal'
		[252] 'Prootic, contact with its counterpart on the median line of the floor of the endocranial cavity'
		[253] 'Prootic, lateral surface'
		[254] 'Prootic, anterior inferior process'
		[255] 'Prootic, ridge on the lateral surface of the inferior anterior process ventral to the trigeminal foramen'
		[256] 'Prootic, vestibule on the medial surface'
		[257] 'Laterosphenoid, ossification'
		[258] 'Laterosphenoid, anterodorsal channel'
		[259] 'Lower jaw, symphysis'
		[260] 'Lower jaw, distinct dorsal process behind the alveolar margin'
		[261] 'Lower jaw, external mandibular fenestra'
		[262] 'Lower jaw, anteroposterior length of the external mandibular fenestra versus anteroposterior length of the dentary anterior to the fenestra'
		[263] 'Lower jaw, Meckelian fossa orientation'
		[264] 'Dentary-splenial, mandibular symphysis length'
		[265] 'Dentary, minimum height of the bone (excluding the downturning anterodorsal margin) versus length of the alveolar margin (including edentulous anterior end if present)'
		[266] 'Dentary, shape of the anterior region of the tooth bearing portion'
		[267] 'Dentary, large foramina aligned in two distinct rows starting on the anteroventral corner of the bone'
		[268] 'Dentary, longitudinal groove approximately centered on the lateral surface'
		[269] 'Dentary, position of the Meckelian groove on the anterior half of the bone'
		[270] 'Dentary, dorsal margin of the anterior portion compared to the dorsal margin of the posterior portion'
		[271] 'Dentary, posterodorsal process, in which its dorsal margin is confluent with the dorsal margin of the lower jaw'
		[272] 'Dentary, posterocentral process, in which its margins are not confluent with the dorsal or ventral margin of the lower jaw'
		[273] 'Dentary, distal end of the posterocentral process (process that contributes to the anterodorsal border of the external mandibular fenestra)'
		[274] 'Dentary, posteroventral process, in which its ventral margin is confluent with the ventral margin of the lower jaw'
		[275] 'Dentary, posteroventral process length'
		[276] 'Posterior-most dentary teeth'
		[277] 'Dentary, tooth row'
		[278] 'Dentary, number of tooth rows'
		[279] 'Dentary, occlusion with cranial teeth'
		[280] 'Surangular-angular, suture'
		[281] 'Surangular-angular, suture along the anterior half of the bones in lateral view'
		[282] 'Surangular/articular, retroarticular process'
		[283] 'Surangular-articular, retroarticular process'
		[284] 'Surangular, anterior extension'
		[285] 'Surangular, lateral shelf'
		[286] 'Surangular, dorsal margin in lateral view'
		[287] 'Surangular, anterior surangular foramen on the lateral surface of the bone, positioned near surangular-dentary contact'
		[288] 'Surangular, posterior surangular foramen on the lateral surface of the bone, positioned directly anterolateral to the glenoid fossa'
		[289] 'Angular, lateral exposure in the lower jaw'
		[290] 'Angular, ventrolateral surface'
		[291] 'Angular, posteroventral surface'
		[292] 'Articular, fused to the prearticular'
		[293] 'Articular, foramen on the medial side'
		[294] 'Articular, ventromedially directed process'
		[295] 'Stape, shape'
		[296] 'Stape, stapedial foramen piercing the columellar process'
		[297] 'Teeth, posterior extent of mandibular and maxillary tooth rows'
		[298] 'Teeth, geometry of tooth implantation'
		[299] 'Teeth, maxillary and/or dentary tooth crowns'
		[300] 'Teeth, enlarged caniniform region in maxilla'
		[301] 'Teeth, maxillary tooth crowns in labial view'
		[302] 'Teeth, distal edge of the maxillary tooth crowns in labial view'
		[303] 'Teeth, serrations on the maxillary/dentary crowns'
		[304] 'Teeth, tooth shape at crown base of the marginal dentition'
		[305] 'Teeth, multiple maxillary or dentary tooth crowns with longitudinal labial or lingual striations or grooves'
		[306] 'Teeth, multiple maxillary and dentary tooth crowns with extensive wear facets'
		[307] 'Teeth, multiple maxillary and dentary tooth crowns distinctly mesiodistally expanded above the root'
		[308] 'Hyoid apparatus, length and orientation of the ceratobranchial'
		[309] 'Cervical, dorsal, sacral and caudal vertebrae, notochordal canal piercing completely the centrum'
		[310] 'Cervical and dorsal vertebrae, anteroposterior compression of centra in the cervico-dorsal transition ('
		[311] 'Cervical and dorsal vertebrae, neurocentral sutures'
		[312] 'Cervical and dorsal vertebrae, at least one or more cervical or anterior dorsal with a parallelogram centra in lateral view, in which the anterior articular surface situated higher than the posterior one'
		[313] 'Cervical and dorsal vertebrae, one or more vertebrae with an accessory rib articular facet between the diapophysis and parapophysis in the cervico-dorsal transition'
		[314] 'Cervical and dorsal vertebrae, anterior centrodiapophyseal lamina or paradiapophyseal lamina in posterior cervicals and anterior dorsals'
		[315] 'Cervical and dorsal vertebrae, posterior centrodiapophyseal lamina in posterior cervicals and anterior dorsals'
		[316] 'Cervical and dorsal vertebrae, prezygodiapophyseal lamina in posterior cervicals and anterior dorsals'
		[317] 'Cervical and dorsal vertebrae, postzygodiapophyseal lamina in posterior cervicals and anterior dorsals'
		[318] 'Cervical and dorsal vertebrae, thick, mainly vertical tuberosity immediately below the transverse process, but both structures are not connected with each other, in posterior cervicals and anterior dorsals'
		[319] 'Cervical and dorsal vertebrae, gradual transverse expansion of the distal half of the neural spine'
		[320] 'Cervical and dorsal vertebrae, spine table in the distal end of the postaxial neural spines (not mammillary process)'
		[321] 'Cervical and dorsal vertebrae, distal surface of transverse expansion of the neural spine'
		[322] 'Cervical and dorsal vertebrae, outline of the spine tables in dorsal view'
		[323] 'Cervical vertebrae, number of vertebrae in the neck'
		[324] 'Cervical vertebrae, atlantal articulation facet in the axial intercentrum'
		[325] 'Cervical vertebrae, centrum of atlas in mature individuals'
		[326] 'Cervical vertebrae, ventral surface of the centrum in anterior cervicals'
		[327] 'Cervical vertebrae, height of the neural spine of the axis'
		[328] 'Cervical vertebrae, shape of the neural spine of the axis'
		[329] 'Cervical vertebrae, dorsal margin of the neural spine of the axis'
		[330] 'Cervical vertebrae, length of the fourth and fifth cervical centra versus the height of their anterior articular surface'
		[331] 'Cervical vertebrae, diapophysis and parapophysis of anterior to middle cervical postaxial vertebrae'
		[332] 'Cervical vertebrae, position of diapophysis or dorsal margin of synapophysis in anterior postaxial cervicals'
		[333] 'Cervical vertebrae, longitudinal lamina or tuberosity extended posteriorly from the base of the transverse process in postaxial anterior and middle cervicals'
		[334] 'Cervical vertebrae, posterior portion of the neural arch ventral to the postzygapophysis in postaxial cervicals'
		[335] 'Cervical vertebrae, epipophysis in postaxial cervicals'
		[336] 'Cervical vertebrae, excavation immediately lateral to the base of postaxial cervical neural spines'
		[337] 'Cervical vertebrae, anterior cervical vertebrae (presacral vertebrae 3?5) postzygapophyses'
		[338] 'Cervical vertebrae, shape of the postaxial neural spines in lateral view'
		[339] 'Cervical vertebrae, distinct longitudinal lamina extending along the lateral surface of the centrum at mid-height in postaxial anterior and middle cervical vertebrae'
		[340] 'Cervical vertebrae, longitudinal lamina connecting the prezygapophysis and postzygapophysis in the third cervical neural arch'
		[341] 'Cervical vertebrae, shape of postaxial anterior cervical neural spines'
		[342] 'Cervical vertebrae, anterior and middle postaxial cervical neural spines with an anterior overhang'
		[343] 'Cervical vertebrae, relative location of dorsal margin of anterior and middle cervical postaxial neural spines'
		[344] 'Cervical vertebrae, position of the mammillary processes of the neural spines along the neck'
		[345] 'Cervical vertebrae, postaxial cervical intercentra'
		[346] 'Cervical and dorsal ribs, tuberculum in posterior cervical or anterior dorsal ribs'
		[347] 'Cervical and dorsal ribs, at least one rib of the cervico-dorsal transition with a thin lamina webbing tuberculum and capitulum'
		[348] 'Cervical ribs, shape'
		[349] 'Cervical ribs, accessory process on anterolateral surface of anterior cervical ribs'
		[350] 'Dorsal vertebrae, length of the centrum versus height of the centrum in anterior dorsal vertebrae'
		[351] 'Dorsal vertebrae, length of the centrum versus height of the centrum in posterior dorsal vertebrae'
		[352] 'Dorsal vertebrae, ventral surface of middle and posterior centra'
		[353] 'Dorsal vertebrae, lateral fossa on the centrum below the neurocentral suture'
		[354] 'Dorsal vertebrae, subcentral foramen in the lateral surface of the centra'
		[355] 'Dorsal vertebrae, diapophysis and parapophysis in anterior dorsals'
		[356] 'Dorsal vertebrae, ratio between transverse width of diapophysis and length of the centrum in anterior dorsals'
		[357] 'Dorsal vertebrae, development of the transverse processes in middle and posterior dorsals'
		[358] 'Dorsal vertebrae, hyposphene-hypantrum accessory intervertebral articulation in middle-posterior dorsals'
		[359] 'Dorsal vertebrae, zygosphene-zygantrum articulation'
		[360] 'Dorsal vertebrae, dorsally opened pit lateral to the base of the neural spine'
		[361] 'Dorsal vertebrae, anterior and middle dorsal neural spines'
		[362] 'Dorsal vertebrae, fan-shaped neural spine in lateral view'
		[363] 'Dorsal vertebrae, position of middle dorsal neural spines'
		[364] 'Dorsal vertebrae, position of the mammillary processes of the neural spines in the trunk'
		[365] 'Dorsal vertebrae, intercentra'
		[366] 'Dorsal ribs, angle between proximal end and shaft in anterior and middle dorsal ribs in anterior or posterior view'
		[367] 'Dorsal ribs, proximal end of middle dorsal ribs'
		[368] 'Sacral vertebrae-sacral ribs, ratio between the width of the neural arch + ribs of the first primordial sacral and the length of the neural arch across the zygapophyses'
		[369] 'Sacral vertebrae, number'
		[370] 'Sacral ribs'
		[371] 'Sacral ribs, anteroposterior length of the first primordial sacral rib versus the second primordial sacral rib, dorsal view'
		[372] 'Sacral ribs, second rib shape'
		[373] 'Sacral ribs, morphology of posterior process'
		[374] 'Sacral and caudal vertebrae, transverse processes and ribs of sacral and/or anterior caudal vertebrae in mature individuals'
		[375] 'Caudal vertebrae, autotomic septa within the centrum'
		[376] 'Caudal vertebrae, length of the transverse process + rib versus length across zygapophyses in anterior caudal vertebrae'
		[377] 'Caudal vertebrae, distal end of the transverse processes of anterior caudals'
		[378] 'Caudal vertebrae, neural spine height versus anteroposterior length at its base in anterior caudals'
		[379] 'Caudal vertebrae, accessory laminar process on the anterior face of the neural spine on middle caudals'
		[380] 'Caudal vertebrae, prezygapophysis of posterior caudals'
		[381] 'Chevrons, distal anteroposterior width of anterior and middle haemal spines in lateral view'
		[382] Gastralia
		[383] 'Scapula-coracoid, both bones fused with each other in mature individuals'
		[384] 'Scapula-coracoid, notch on the anterior margin at level of the suture between both bones'
		[385] 'Scapula-coracoid, glenoid fossa orientation'
		[386] 'Scapula, total length of the scapula versus minimum anteroposterior width of the scapular blade'
		[387] 'Scapula, large fenestra between scapula and coracoid immediately anterior to the glenoid region'
		[388] 'Scapula, strong curvature or inflexion of the posterior margin of the scapular blade'
		[389] 'Scapula, anterior margin of the scapular blade in lateral view'
		[390] 'Scapula, constriction distal to the glenoid'
		[391] 'Scapula, supraglenoid foramen'
		[392] 'Scapula, lateral tuber or ridge on the posterior edge'
		[393] 'Scapula, diagonal ridge adjacent to the anterior margin on the medial surface of the scapular blade'
		[394] 'Scapula, acromion process'
		[395] 'Scapula, acromion process - 2'
		[396] 'Coracoid, anterior border in lateral view'
		[397] 'Coracoid, posterior border in lateral view'
		[398] 'Coracoid, subglenoid lip posterior extension'
		[399] 'Coracoid, subglenoid lip lateral extension'
		[400] 'Coracoid, biceps process'
		[401] 'Coracoid, postglenoid process separated from the glenoid fossa by a notch'
		[402] 'Coracoid, postglenoid process shape'
		[403] Cleithrum
		[404] Interclavicle
		[405] 'Interclavicle, anterior process'
		[406] 'Interclavicle, anterior margin with a median notch'
		[407] 'Interclavicle, lateral processes'
		[408] 'Interclavicle, webbed between lateral and posterior processes'
		[409] 'Interclavicle, transverse width at mid-length of the posterior process versus the length of the posterior process'
		[410] 'Interclavicle, posterior ramus'
		[411] 'Clavicle, articulation with interclavicle'
		[412] Sternum
		[413] 'Forelimb-hindlimb, length ratio'
		[414] 'Humerus, torsion between proximal and distal ends'
		[415] 'Humerus, transverse width of the proximal end versus total length of the bone in mature individuals'
		[416] 'Humerus, proximal articular surface in proximal view'
		[417] 'Humerus, proximal articular surface'
		[418] 'Humerus, proximal end in anterior view'
		[419] 'Humerus, conical process on the proximal surface, placed immediately adjacent to the base of the deltopectoral crest'
		[420] 'Humerus, internal tuberosity distinctly separated proximally from the articular surface'
		[421] 'Humerus, shape of the deltopectoral crest in lateral view'
		[422] 'Humerus, ventral margin of the deltopectoral crest developed as a thick subcilindrical tuberosity that is well differenciated from the thinner dorsal margin'
		[423] 'Humerus, length of the deltopectoral crest versus total length of the bone in mature individuals'
		[424] 'Humerus, entepicondyle size in mature individuals'
		[425] 'Humerus, entepicondylar foramen'
		[426] 'Humerus, ectepicondylar region'
		[427] 'Humerus, capitellum (radial condyle) and trochlea (ulnar condyle)'
		[428] 'Humerus, trochlea (ulnar condyle) situated approximately at mid-width on the distal end of the bone'
		[429] 'Ulna, olecranon process'
		[430] 'Ulna, olecranon process in lateral view'
		[431] 'Ulna, olecranon process as a separate ossification in skeletally mature individuals'
		[432] 'Ulna, lateral tuber ('
		[433] 'Ulna, distal end in posterolateral view'
		[434] 'Radius, total length versus total length of the humerus'
		[435] 'Radius, length in comparisons with that of the ulna'
		[436] 'Radius, shape'
		[437] 'Radius, distal end'
		[438] 'Carpals, intermedium'
		[439] 'Carpals, perforating foramen between intermedium and ulnare'
		[440] 'Carpals, medial centrale carpi'
		[441] 'Carpals, lateral centrale carpi'
		[442] 'Carpals, ossified sesamoid'
		[443] 'Carpals, distal carpal five'
		[444] 'Manus, longest metacarpal + digit'
		[445] 'Metacarpus, length of the longest metacarpal versus length of the longest metatarsal'
		[446] 'Metacarpus, proximal ends'
		[447] 'Metacarpus, transverse width of the distal end of metacarpal I versus the total length of the bone'
		[448] 'Metacarpus, extensor pits on the dorsodistal portion of the metacarpals I-III'
		[449] 'Metacarpus, metacarpal IV'
		[450] 'Manual digits, unguals length'
		[451] 'Manual digits, unguals of manual digits I-III'
		[452] 'Manual digits, second phalanx of manual digit II'
		[453] 'Manual digits, number of phalanges in digit IV'
		[454] 'Pelvic girdle, acetabulum'
		[455] 'Pelvic girdle, acetabulum orientation'
		[456] 'Pelvic girdle, acetabular antitrochanter'
		[457] 'Ilium, maximum height of the acetabulum versus length of the femur'
		[458] 'Ilium, laterally deflected dorsal blade'
		[459] 'Ilium, preacetabular process'
		[460] 'Ilium, outline preacetabular process'
		[461] 'Ilium, lateral crest dorsal to the supraacetabular crest/rim'
		[462] 'Ilium, length of the postacetabular process versus anteroposterior length of the acetabulum'
		[463] 'Ilium, main axis of the postacetabular process in lateral or medial view'
		[464] 'Ilium, caudifemoralis brevis muscle origin on the lateroventral surface of the postacetabular process'
		[465] 'Ilium, dorsal margin of the iliac blade'
		[466] 'Ilium, angle between anterior margin of the pubic peduncle and longitudinal axis across pubic and ischiadic peduncles'
		[467] 'Ilium, posteriorly projected heel on the posterior margin of the ischiadic peduncle in lateral view'
		[468] 'Ilium, acetabulum shape'
		[469] 'Pubis-ischium, contact'
		[470] 'Pubis-ischium, thyroid fenestra'
		[471] 'Pubis, total length (along anterior margin or pubic shaft or tubercle) versus total length of the femur'
		[472] 'Pubis, anterior and posterior portions of the acetabular margin'
		[473] 'Pubis, tuberosity for the attachment of the ambiens muscle in mature individuals'
		[474] 'Pubis, shaft orientation'
		[475] 'Pubis, shape'
		[476] 'Pubis, anterior apron'
		[477] 'Pubis, transverse width of conjoined aprons versus total length of the bone'
		[478] 'Pubis, pectineal process'
		[479] 'Pubis, distal end in lateral or medial view'
		[480] 'Pubis, transverse width of the distal portion'
		[481] 'Ischium, total length versus anteroposterior length of the acetabulum'
		[482] 'Ischium, proximal articular surface'
		[483] 'Ischium, longitudinal groove on the dorsal surface of shaft'
		[484] 'Ischium, medial contact with antimere'
		[485] 'Ischium, symphysis raised on a distinct low peduncle'
		[486] 'Ischium, cross section of the distal portion'
		[487] 'Ischium, shape of posterior margin'
		[488] 'Femur, total length versus total length of the humerus'
		[489] 'Femur, minimum transverse width versus minimum transverse width of the humerus'
		[490] 'Femur, proximal articular surface'
		[491] 'Femur, femoral head'
		[492] 'Femur, femoral head orientation (long axis of the femoral head angle with respect to the transverse axis through the femoral condyles Parrish, 1986)'
		[493] 'Femur, proximal articular surface ('
		[494] 'Femur, proximal surface'
		[495] 'Femur, posteromedial tuber ('
		[496] 'Femur, posterior tuber on the femoral head'
		[497] 'Femur, anterior tuber ('
		[498] 'Femur, trochanteric fossa (sensu Novas, 1996) on the ventral/posterior surface of the proximal end'
		[499] 'Femur, dorsolateral trochanter on the anterolateral surface of the proximal end'
		[500] 'Femur, transition between femoral head and shaft'
		[501] 'Femur, anterior trochanter ('
		[502] 'Femur, trochanteric shelf'
		[503] 'Femur, attachment of muscle caudofemoralis on the posterior surface of the bone'
		[504] 'Femur, shape of the process for the attachment of the caudofemoralis musculature'
		[505] 'Femur, process for the attachment of the caudofemoralis musculature in medial or lateral view'
		[506] 'Femur, proximodistal extension of the process for the attachment of the caudofemoralis musculature'
		[507] 'Femur, bone wall thickness at or near midshaft'
		[508] 'Femur, shaft'
		[509] 'Femur, distal transverse width versus total length'
		[510] 'Femur, distal condyles'
		[511] 'Femur, distal articular surface'
		[512] 'Femur, anterior extensor groove'
		[513] 'Femur, surface between the lateral condyle and crista tibiofibularis on the distal surface'
		[514] 'Femur, shape of lateral condyle in distal view'
		[515] 'Tibia, total length versus total length of the femur'
		[516] 'Tibia, distinctly anteriorly projected process beyond the articular portion for the femur on the proximal end ('
		[517] 'Tibia, proximal surface of the lateral condyle'
		[518] 'Tibia, lateral posterior condyle of the proximal end'
		[519] 'Tibia, lateral surface of the proximal half'
		[520] 'Tibia, posterolateral process ('
		[521] 'Tibia, posterior surface of the distal end'
		[522] 'Tibia, posterior side of the distal portion'
		[523] 'Tibia, lateral side of the distal portion'
		[524] 'Fibula, proximal end in proximal view'
		[525] 'Fibula, anterior edge of the proximal portion'
		[526] 'Fibula, proximal portion in lateral view'
		[527] 'Fibula, transverse width at mid-length'
		[528] 'Fibula, area of attachment of the iliofibularis muscle'
		[529] 'Fibula, location of the attachment site of the iliofibularis muscle'
		[530] 'Fibula, distal end in lateral view'
		[531] 'Proximal tarsals, articulation between astragalus and calcaneum'
		[532] 'Proximal tarsals, foramen for the passage of the perforating artery between the astragalus and calcaneum ('
		[533] 'Astragalus, crural facets'
		[534] 'Astragalus, margin between tibial and fibular facets'
		[535] 'Astragalus, tibial facet'
		[536] 'Astragalus, ascending process ('
		[537] 'Astragalus, anterior hollow'
		[538] 'Astragalus, posterior groove'
		[539] 'Astragalus, anteromedial corner in proximal view'
		[540] 'Astragalus, dorsolateral margin'
		[541] 'Astragalus, articulation with distal tarsal 4'
		[542] 'Calcaneum, articular facet for the astragalus'
		[543] 'Calcaneum, development of lateral margin'
		[544] 'Calcaneum, calcaneal tuber ('
		[545] 'Calcaneum, orientation of calcaneal tuber'
		[546] 'Calcaneum, proportions of calcaneal tuber at the midshaft'
		[547] 'Calcaneum, calcaneal tuber distal end'
		[548] 'Calcaneum, calcaneal tuber distal end in proximal or distal view'
		[549] 'Calcaneum, distal surface of calcaneal tuber with a vertical median depression'
		[550] 'Calcaneum, ventral notch between the main body and the calcaneal tuber'
		[551] 'Calcaneum, ventral articular surface for distal tarsal 4 and the distal end of the calcaneal tuber'
		[552] 'Calcaneum, fibular facet'
		[553] 'Calcaneum, articular facets for the fibula and astragalus'
		[554] 'Calcaneum, articular surfaces for fibula and distal tarsal 4'
		[555] 'Calcaneum, transverse width of the distal articular surface versus transverse width of the astragalus'
		[556] 'Distal tarsals, medial pedal centrale'
		[557] 'Distal tarsals, distal tarsal 1'
		[558] 'Distal tarsals, distal tarsal 2'
		[559] 'Distal tarsals, distal tarsal 4 transverse width'
		[560] 'Distal tarsals, articular facet for metatarsal V on distal tarsal 4'
		[561] 'Distal tarsals, proximal surface of distal tarsal 4'
		[562] 'Distal tarsals, distal tarsal 5'
		[563] 'Pes, foot length (articulated fourth metatarsal and digit) versus tibia-fibula length'
		[564] 'Metatarsus, configuration'
		[565] 'Metatarsus, metatarsals overlapping proximally'
		[566] 'Metatarsus, length of the longest metatarsal versus length of the tibia'
		[567] 'Metatarsus, metatarsals I and V mid-shaft diameters'
		[568] 'Metatarsus, length of metatarsal I versus metatarsal III'
		[569] 'Metatarsus, anteromedial portion of the shaft of the metatarsal I'
		[570] 'Metatarsus, length of the metatarsal II versus length of the metatarsal IV'
		[571] 'Metatarsus, metatarsal II midshaft diameter'
		[572] 'Metatarsus, metatarsal IV mid-shaft diameter'
		[573] 'Metatarsus, length of metatarsal IV versus length of metatarsal III'
		[574] 'Metatarsus, distal articulation surface of the metatarsal IV'
		[575] 'Metatarsus, dorsal prominence separated from the proximal surface by a concave gap in metatarsal V'
		[576] 'Metatarsus, metatarsal V with a hook-shaped proximal end'
		[577] 'Metatarsus, metatarsal V outer process on the proximal lateral margin'
		[578] 'Metatarsus, metatarsal V lateral plantar tubercle in mature individuals'
		[579] 'Metatarsus, metatarsal V medial plantar tubercle in mature individuals'
		[580] 'Pedal digits, length of digit III versus length of digit IV (excluding metatarsals)'
		[581] 'Pedal digits, phalanges on pedal digit V'
		[582] 'Pedal digits, ratio of lengths of pedal digits V and I (excluding metatarsals)'
		[583] 'Pedal digits, phalanx V-1'
		[584] 'Pedal digits, distal articular portion of distal pedal phalanges'
		[585] 'Pedal digits, pedal unguals'
		[586] 'Pedal digits, ventral tubercle in unguals'
		[587] 'Osteoderms, dorsal osteoderms'
		[588] 'Osteoderms, sculpture on their external surface'
		[589] 'Osteoderms, coarse and incised ornamentation composed of central regular pits of subequal size and contour on the external surface of the dorsal osteoderms'
		[590] 'Osteoderms, dorsal prominence on paramedian osteoderms'
		[591] 'Osteodemrs, paramedian osteoderms'
		[592] 'Osteoderms, relation between paramedian dorsal osteoderms and presacral vertebrae'
		[593] 'Osteoderms, dorsal osteoderm alignment dorsal to the dorsal vertebrae'
		[594] 'Osteoderms, dimensions of presacral dorsal osteoderms'
		[595] 'Osteoderms, unornamented anterior articular lamina on paramedian osteoderms'
		[596] 'Osteoderms, anterior edge of paramedian presacral dorsal osteoderms'
		[597] 'Osteoderms, presacral paramedian osteoderms with a distinct longitudinal bend near the lateral edge'
		[598] 'Osteoderms, appendicular osteoderms'
		[599] 'Osteoderms, ventral osteoderms'
		[600] 'Primordial sacral vertebra two, sacral rib'
		[601] 'Scapula, posterior edge of the blade just dorsal to the glenoid region'
		[602] 'Ilium, ventral portion, ischial peduncle, lateral view'
		[603] 'Femur, distal end, medial condyle in posterior view'
		[604] 'Fibula, anterior edge'
		[605] 'Proximal tarsals, fusion between astragalus and calcaneum'
		[606] 'Skull, dimensions'
		[607] 'Skull, height'
		[608] 'Skull, orbital medial margin'
		[609] 'Skull, elements forming the border of the suborbital fenestra'
		[610] 'Maxilla, anterolateral surface'
		[611] 'Maxilla, dentition'
		[612] 'Maxilla, position of the tooth row'
		[613] 'Maxilla, medial maxillary groove'
		[614] 'Maxilla, curvature of the maxillary posterior border in lateral view'
		[615] 'Maxilla, size of occlusal teeth'
		[616] 'Maxilla, lingual teeth - 2'
		[617] 'Maxilla, lingual tooth crown orientation'
		[618] 'Maxilla, cross-section lateral to main groove'
		[619] 'Maxilla, number of tooth rows medial to main groove'
		[620] 'Maxilla, occlusal tooth rows on the anterior half'
		[621] 'Nasal-prefrontal, contact'
		[622] 'Jugal, lacrimal contact'
		[623] 'Jugal, participation in a well posteriorly rimmed antorbital fossa'
		[624] 'Jugal, height below the most ventral level of the orbit in lateral view'
		[625] 'Jugal, shallow depression on the lateral surface of the transition between of the main body and the asceding process'
		[626] 'Jugal, orientation of the ascending process in lateral view when articulated with the maxilla'
		[627] 'Prefrontal, dorsomedial surface near the orbital rim'
		[628] 'Frontal, well-marked ?V?-shaped crest along the postfrontal contact, anterior to the margin of the supratemporal fossa'
		[629] 'Frontal, midline length'
		[630] 'Postfrontal, medial contact with frontal and parietal'
		[631] 'Postorbital, suture with parietal'
		[632] 'Parietal, body'
		[633] 'Parietal, orientation of posterolateral process'
		[634] 'Parietal, distal tip of the posterolateral process'
		[635] 'Quadratojugal, orientation of the main axis of the dorsal process with respect to the coronal plane of the skull'
		[636] 'Quadrate, dorsal head position in posterior view'
		[637] 'Palatine-pterygoid, fenestra'
		[638] 'Supraoccipital, rugose ridge on the anterolateral edges'
		[639] 'Foramen or groove passing above and into the dorsal end of the metotic foramen'
		[640] 'Opisthotic, paroccipital processes'
		[641] 'Exoccipital, relative positions of the exits of the hypoglossal nerve (XII)'
		[642] 'Basioccipital, length'
		[643] 'Parasphenoid/parabasisphenoid, between basal tubera and basipterygoid processes'
		[644] 'Prootic, paroccipital contribution'
		[645] 'Dentary, anterior extent of the Meckelian groove'
		[646] 'Dentary, anterior extremity'
		[647] 'Dentary, lingual teeth'
		[648] 'Dentary, teeth on lingual surface'
		[649] 'Surangular-angular, lateral ridge that curves from the external mandibular fenestra to the posterior end of the lower jaw, delimiting a ventrolaterally facing surface'
		[650] 'Angular, exposure on lateral mandibular surface'
		[651] 'Articular, medial surface'
		[652] 'Teeth, serrations'
		[653] 'Cervical and dorsal vertebrae, neural spines in posterior cervicals and anterior dorsals'
		[654] 'Cervical vertebra, centrum length of third cervical'
		[655] 'Cervical vertebrae, epipophyses'
		[656] 'Cervical vertebrae, shape of neural spine base of anterior post-axial cervicals'
		[657] 'Cervical vertebrae, neural spine shape in cross-section of anterior post-axial cervicals'
		[658] 'Dorsal vertebrae, position of parapophysis (or ventral margin of dorsal synapophysis) in posterior dorsals'
		[659] 'Dorsal vertebrae, position of diapophysis'
		[660] 'Dorsal vertebrae, ribs and vertebrae in posterior dorsals'
		[661] 'Dorsal vertebrae, neural spines'
		[662] 'Sacral vertebrae, centra in skeletally mature individuals'
		[663] 'Sacral vertebrae, primordial sacral one rib'
		[664] 'Caudal vertebrae, median longitudinal groove on the ventral surface of the centrum of the first two caudals'
		[665] 'Caudal vertebrae, neural spines in anterior caudals'
		[666] 'Ilium, supraacetabular crest'
		[667] 'Pubis, expanded distal margin'
		[668] 'Pubis, pubic apron, proximal portion'
		[669] 'Ischium, distal portion'
		[670] 'Femur, medial margin of the femoral head in proximal view'
		[671] 'Femur, angle between the lateral condyle and the crista tibiofibularis in distal view'
		[672] 'Femur, medial condyle of the distal portion'
		[673] 'Femur, distal condyles of the femur divided posteriorly'
		[674] 'Tibia, crest on anteromedial region of shaft'
		[675] 'Heterotopic ossifications'
		[676] 'Maxilla, posterolateral surface'
		[677] 'Maxilla, medial surface dorsal to tooth row'
		[678] 'Teeth, crown height of the upper dentition compared with lower dentition'
		[679] 'Teeth, generalized morphology of maxillary and dentary tooth crowns'
		[680] 'Cervical and dorsal vertebrae, shape of posterior articular surface of the centrum'
		[681] 'Dorsal vertebrae, spinoprezygapophyseal lamina'
		[682] 'Dorsal vertebrae, spinopostzygapophyseal lamina'
		[683] 'Dorsal vertebrae, height of neural spine in anterior dorsals'
		[684] 'Caudal vertebrae, length of the anterior caudal vertebrae (caudal vertebrae 1?10) relative to posterior caudal vertebrae (25+)'
		[685] 'Clavicle, portion articulated with the interclavicle, shape'
		[686] 'Humerus, entepicondyle'
		[687] 'Ilium, postacetabular process in lateral view'
		[688] 'Pedal digits, penultimate phalanges (last phalanx before ungual if ungual present)'
		[689] 'Premaxilla, alveolar margin in lateral view'
		[690] 'Nasal, small lateral process that excludes the anteriormost tip of the prefrontal from the lateral margin of the skull roof'
		[691] 'Postfrontal, suture with postorbital in dorsal view'
		[692] 'Postorbital, sub-triangular to oval fossa on the dorsal surface of the main body and base of the anterior process (distinctly separated from the edge of the supratemporal fenestra)'
		[693] 'Prootic, inferior and superior anterior processes separation between each other in lateral view'
		[694] 'Axis, neural spine posterior margin'
		[695] 'Skull openings, relative size of external naris'
		[696] 'Skull openings, shape of antorbital fenestra'
		[697] 'Skull openings, relative size of orbit'
		[698] 'Rostrum, dorsal margin outline of rostrum in lateral view'
		[699] 'Orbital and temporal regions, dorsal margin outline in lateral view'
		[700] 'Premaxilla, postnarial process ( - 2'
		[701] 'Premaxilla, prenarial process ( - 2'
		[702] 'Premaxilla, palatal process widely visible in lateral view ventral to the postnarial process'
		[703] 'Maxilla, neurovascular foramina on the lateral surface'
		[704] 'Maxilla, shape of anterior process ('
		[705] 'Maxilla, anteroposterior width of ascending process in lateral or medial view'
		[706] 'Maxilla, shape of the ascending process of the maxilla in lateral or medial view'
		[707] 'Maxilla, dorsoventrally elongated foramen on the lateral surface of the base of the ascending process'
		[708] 'Maxilla, ventral margin of the antorbital fossa'
		[709] 'Maxilla, buccal emargination dorsolateral to the alveolar margin'
		[710] 'Nasal, posterolateral process'
		[711] 'Lacrimal, shape of ventral process in lateral view'
		[712] 'Lacrimal, height'
		[713] 'Jugal, long axis of the body when articulated with the maxilla'
		[714] 'Jugal, ventral margin across anterior and posterior processes in lateral or medial view'
		[715] 'Jugal, forked posterior process'
		[716] 'Frontal, transverse development posterior to the contribution to the orbital margin'
		[717] 'Postorbital, anterior process'
		[718] 'Quadratojugal, dorsal process'
		[719] 'Quadrate, orientation in lateral or medial view'
		[720] 'Opisthotic, base of paraoccipital process in occipital view'
		[721] 'Perilymphatic foramen'
		[722] 'Parasphenoid/parabasisphenoid, outline of posterior margin in ventral view'
		[723] 'Basisphenoid/parabasisphenoid, divergence between basipterygoid processes in the transverse plane'
		[724] 'Periotic bones, dorsoventral height of the base of the floccular fossa'
		[725] 'Periotic bones, shape of the lateral end of the floccular fossa'
		[726] 'Prootic, pendant process in the crista prootica'
		[727] 'Endocast, dorsal surface of midbrain and base of forebrain'
		[728] 'Inner ear, geometry of the anterior semicircular canal (ASC)'
		[729] 'Inner ear, geometry of the posterior semicircular canal (PSC)'
		[730] 'Inner ear, ratio between maximum height of anterior semicircular canal and posterior semicircular canal'
		[731] 'Inner ear, dorsal intersection between anterior semicircular canal (ASC) and posterior semicircular canal (PSC)'
		[732] 'Inner ear, thickness of common crus'
		[733] 'Inner ear, angle between portions of the anterior semicircular canal and posterior semicircular canal that are adjacent to the common crus in the coronal plane'
		[734] 'Inner ear, posterior part of the lateral semicircular canal (LSC)'
		[735] 'Inner ear, relative position of the common crus'
		[736] 'Inner ear, labyrinth general proportions, maximum height of the labyrinth versus maximum anteroposterior depth of the labyrinth'
		[737] 'Inner ear, curvature of the anterior semicircular canal (ASC)'
		[738] 'Inner ear, curvature of the posterior semicircular canal (PSC), PSC-arc-length versus PSC-straight-line ratio'
		[739] 'Inner ear, spatial relation between anterior and lateral ampullae'
		[740] 'Inner ear, orientation of common crus'
		[741] 'Inner ear, straightness of common crus'
		[742] 'Inner ear, curvature of the lateral semicircular canal (LSC), LSC-arc-length versus LSC-straight-line ratio'
		[743] 'Mandible, shape of the dorsal margin anterior to the glenoid fossa in lateral or medial view'
		[744] 'Mandible, articular glenoid location'
		[745] 'Predentary bone'
		[746] 'Dentary, ventral mandibular bony crest'
		[747] 'Dentary, low dorsal projection placed immediately posterior to the last tooth position'
		[748] 'Dentary, separation between teeth'
		[749] 'Dentary, diastema (over 5 times longer than the distance between adjacent non-symphysial teeth) between the first two dentary teeth and those following distally'
		[750] 'Dentary, arched ridge bounded dorsally and ventrally by narrow grooves along the lateral side of the mandibular ramus'
		[751] 'Dentary, mandibular buccal emargination'
		[752] 'Splenial, development'
		[753] 'Teeth, nature of tooth attachment'
		[754] 'Teeth, labial or lingual overlap of adjacent maxillary and dentary crowns'
		[755] 'Teeth, bifid apex of at least some marginal tooth crowns'
		[756] 'Teeth, serrations in the mesial margin of the premaxillary crowns'
		[757] 'Teeth, some with moderately developed lingual ledge of maxillary and dentary crown ('
		[758] 'Teeth, shape of serrations in maxillary tooth crowns in labial or lingual view'
		[759] 'Teeth, maxillary teeth much enlarged below the dorsal process'
		[760] 'Teeth, mesial dentary teeth size'
		[761] 'Teeth, post-symphysial mandibular tooth crown size compared to maxillary tooth crown size'
		[762] 'Teeth, first dentary tooth long axis with respect to the longitudinal axis of the bone'
		[763] 'Cervical vertebrae, development of parapophysis in the axis'
		[764] 'Cervical vertebrae, postaxial cervical vertebrae with an anteroposteriorly elongated and large lateral pneumatic foramen around the mid-length of the centrum'
		[765] 'Cervical vertebrae, neural arch (from base of neural canal to top of postzygapophysis) in postaxial cervical vertebrae'
		[766] 'Cervical vertebrae, neural spine of the fourth to sixth cervical vertebrae in lateral view'
		[767] 'Dorsal vertebrae, lamina partially subdividing the centrodiapophyseal postzygapophyseal fossa'
		[768] 'Sacral vertebrae, transverse processes and ribs development'
		[769] 'Sacral vertebrae, first primordial sacral rib articular surface in lateral view'
		[770] 'Haemal arches, haemal spines developed as filiform processes below and parallel to adjacent centra posterior to the first three to seven caudal vertebrae'
		[771] 'Coracoid, shape of the coracoidal shaft (when the bone is posteriorly or dorsoventrally expanded, depending of orientation, to form an L-shaped shoulder girdle in lateral or medial view)'
		[772] 'Coracoid, relative dorsoventral length'
		[773] 'Humerus, shape in lateral view (dorsolateral view in pterosaurs)'
		[774] 'Humerus, size of deltopectoral crest'
		[775] 'Pteroid bone'
		[776] 'Pteroid, pteroid-humerus ratio'
		[777] 'Carpus, proximal carpals'
		[778] 'Carpus, medialmost distal carpal (distal carpal 1 or its fusion to other element) size'
		[779] 'Metacarpus, metacarpal I distal condyles'
		[780] 'Metacarpus, length of metacarpals II and III'
		[781] 'Metacarpus, metacarpal III-humerus ratio'
		[782] 'Metacarpus, metacarpal IV-humerus ratio'
		[783] 'Metacarpus, metacarpal IV shaft width at mid-length'
		[784] 'Metacarpus, posteroventrally or posteriorly projecting crest on the middle of the proximoposterior surface of the shaft of metacarpal IV (crista metacarpi of Wild, 1979)'
		[785] 'Manus, length of digit III'
		[786] 'Manus, phalanx I-1 twisting of the transverse axis'
		[787] 'Manus, phalanx I-1'
		[788] 'Manus, digit V'
		[789] 'Manus, manual unguals versus pedal unguals size'
		[790] 'Ilium, iliac blade dorsoventral height relative to acetabular height'
		[791] 'Ilium, pubic peduncle anteroposterior width at mid-length versus its total length'
		[792] 'Ilium, pubic peduncle distal articulation'
		[793] 'Ilium, position of dorsal margin concavity'
		[794] 'Pubis-ischium, ventral margin of pubo-ischiatic plate (if it extends ventrally up to or beyond the distal end of the pubic shaft or tubercle)'
		[795] 'Pubis, prepubic process'
		[796] 'Pubis, pubic shaft in anterior or posterior view'
		[797] 'Pubis, medial articulation of the pair'
		[798] 'Prepubis, as a separate ossification'
		[799] 'Femur, profile of femoral head in medial or lateral view when it is distinctly inturned'
		[800] 'Femur, medial articular facet of the proximal portion in posterior view'
		[801] 'Femur, greater trochanter shape in posterior view'
		[802] 'Femur, development of attachment of muscle caudofemoralis on the posterior surface of the bone'
		[803] 'Femur, anterior surface of the distal portion'
		[804] 'Femur, anteromedial corner of the distal end'
		[805] 'Femur, sharp ridge on the anteromedial edge of the distal end'
		[806] 'Femur, lateral tuberosity on the anterolateral edge of the distal end'
		[807] 'Femur, crista tibiofibularis size/shape'
		[808] 'Femur, wide concavity on the posterolateral surface of the crista tibiofibularis'
		[809] 'Tibia, separation of the proximal posterior hemicondyles'
		[810] 'Tibia, distal surface outline (excluding the posterolateral process if present)'
		[811] 'Tibia, deep slot in the anteromedial corner of the distal surface'
		[812] 'Fibula, distal development'
		[813] 'Astragalus, dorsally expanded process adjacent to the posterior margin'
		[814] 'Astragalus, posterolateral portion of the tibial articular surface'
		[815] 'Astragalus, proximal articular facet for fibula'
		[816] 'Astragalus, base of anterior ascending process'
		[817] 'Calcaneum, shape'
		[818] 'Distal tarsal 4, posterior prong'
		[819] 'Distal tarsal 4, medial process'
		[820] 'Metatarsus, proximal portion of metatarsal IV'
		[821] 'Metatarsus, shape of metatarsal IV in anterior/dorsal or posterior/ventral view'
		[822] 'Metatarsus, length of metatarsals III and V'
		;
	STATELABELS
		1
			absent
			'present, small and well-spaced from each other'
			'present, large and close to or contacting with each other',
		2
			'0.18-0.38'
			'0.44-0.72'
			'0.94-0.98',
		3
			absent
			present,
		4
			absent
			present,
		5
			absent
			'shallow or deep pits scattered across surface and low ridges'
			'prominent ridges or tubercles on frontals, parietals, and nasals',
		6
			absent
			present,
		7
			'orbital margin of the frontal level with skull table or raised slightly'
			'orbital margin of the frontal elevated above skull table'
			'shelf/ridge elevated above skull table extends along the lateral surface of the lacrimal, prefrontal, frontal portion of orbital rim, and postorbital',
		8
			flat
			'supratemporal fossa immediately medial or anterior to the supratemporal fenestra'
			'thin, blade-like median sagittal crest',
		9
			absent
			present,
		10
			'terminal, close to the anteriormost point of the premaxilla-maxilla suture'
			'nonterminal, considerably posteriorly displaced a distance equivalent to the length of the external naris from the anteriormost point of the premaxilla-maxilla suture, but posterior rim of the naris anterior to or at the level of the anterior border of th'
			'nonterminal, considerably posteriorly displaced a distance equivalent to the length of the external naris from the anteriormost point of the premaxilla-maxilla suture, and posterior rim of the naris posterior to the anterior border of the antorbital fenes',
		11
			laterally
			dorsally
			anteriorly,
		12
			'sub-circular'
			'non-sub-circular',
		13
			absent
			present,
		14
			'gently rounded'
			'nearly pointed, with the dorsal and ventral margins of the fenestra diverging at a low angle',
		15
			absent
			present,
		16
			'anteroposteriorly longer than tall'
			subcircular
			'dorsoventrally taller than long',
		17
			'absent or incipient'
			'present, restricted to the ascending process of the jugal and sometimes also onto the ventral process of the postorbital'
			'present, well-developed along the jugal, postorbital, frontal, prefrontal and lacrimal',
		18
			present
			absent,
		19
			'larger than or subequal to the supraoccipital'
			'smaller than the supraoccipital'
			'developed as a small foramen'
			absent,
		20
			'0.29-0.40'
			'0.43-0.64'
			'0.70-0.76',
		21
			'<'
			'='
			'0.33'
			'0.40-0.52'
			'0.59-0.80',
		22
			'transversely broader than dorsoventrally tall or subequal'
			'dorsoventrally taller than transversely broad',
		23
			'formed by the nasal'
			'formed by the nasal and maxilla with gently rounded transition along the maxilla from the lateral to dorsal side of rostrum'
			'formed by the nasal and maxilla with sharp edge along the maxilla between the lateral and dorsal sides of this bone ('
			'='
			'box-like snout of Kischlat, 2000)',
		24
			'simple continuous contact'
			'notched along the ventral margin',
		25
			absent
			'present and the border of the foramen is present on both the maxilla and the premaxilla'
			'present and the border of the foramen is present on the maxilla but not on the premaxilla',
		26
			'='
			'subnarial gap)'
			absent
			present,
		27
			'small, the premaxillary body forms less than half of rostrum in front of the posterior border of the external nares'
			'large, the premaxillary body forms half or more than half of rostrum in front of the posterior border of the external nares',
		28
			'0.70-0.73'
			'1.07-2.00'
			'2.22-3.80'
			'4.15-4.68'
			'>5.00',
		29
			'absent, alveolar margin sub-parallel to the main axis of the maxilla'
			'slightly, alveolar margin kinked approximately 20º from the alveolar margin of the maxilla'
			'strongly, prenarial process obscured by the postnarial process in lateral view (if the postnarial process is long enough) and postnarial process parallel or posteroventrally oriented with respect to the main axis of the premaxillary body',
		30
			'acute or right-angled'
			obtuse,
		31
			absent
			present,
		32
			'absent or shallow'
			'expanded in the anteroventral corner of the naris',
		33
			absent
			present,
		34
			'='
			'nasal process) length'
			'less than the anteroposterior length of the main body of the premaxilla'
			'greater than the anteroposterior length of the main body of the premaxilla',
		35
			'='
			'nasal process)'
			'anteroposteriorly shallow'
			'anteroposteriorly deep',
		36
			'='
			'maxillary process)'
			'absent or incipient'
			'short, ends well anterior to the posterior margin of the external naris'
			'well-developed, forms the vast majority of the ventral border of the external naris',
		37
			'wide, platelike'
			thin,
		38
			absent
			present,
		39
			'fits between the nasal and the maxilla or lies on the anterodorsal surface of the maxilla'
			'overlaps the anterodorsal surface of the nasal'
			'fits into slot of the nasal',
		40
			absent
			'present, marginal'
			'present, extensive',
		41
			absent
			present,
		42
			'10 or more'
			'5 or more'
			'4'
			three
			'2'
			'1 or edentulous',
		43
			'approximately parasagittal'
			'strongly transverse and anterior teeth covering each other in lateral view',
		44
			absent
			present,
		45
			present
			absent,
		46
			absent
			'present but low, with a gradual transition with the external surface of the anterior process'
			'present and high, with a distinct change of slope between it and the external surface of the anterior process',
		47
			absent
			present,
		48
			'restricted to the main body of the jugal'
			'extending onto the anterior process of the jugal, but not the maxilla'
			'extending onto the maxilla, but not the anterior process of the jugal',
		49
			'posterior to the anterior extent of the nasals'
			'anterior to the nasals',
		50
			'0.12-0.22'
			'0.29-0.60'
			'0.64-0.76',
		51
			absent
			present,
		52
			absent
			present,
		53
			'laterally or lateroventrally facing'
			'lateroventrally facing and extending ventrally as deep, well-defined grooves',
		54
			'absent or not exposed in lateral view'
			'present on the ascending process of the maxilla, but not along the horizontal process ('
			'='
			'posterior process) of the maxilla'
			'present on the horizontal process ('
			'posterior process) of the maxilla ventral to the antorbital fenestra, but not reaching the posteroventral corner of the maxillary contribution to the border of the opening'
			'posterior process) of the maxilla ventral to the antorbital fenestra, reaching the posteroventral corner of the maxillary contribution to the border of the opening',
		55
			'0.09-0.23'
			'0.28-0.66'
			'0.83-0.94'
			'>2.00',
		56
			absent
			present,
		57
			absent
			present,
		58
			'simply tapers to point dorsally'
			'the dorsal apex of the maxilla is a separate, distinct process differentiated from the rest of the maxilla by strongly concave or sharply flexed margins'
			'the dorsal apex of the maxilla is a distinct process with a sub-vertical anterior margin at its base',
		59
			'convex or straight'
			concave,
		60
			absent
			present,
		61
			absent
			present,
		62
			'mainly sub-parallel to the alveolar margin of the bone'
			'diagonal, anteroventrally-to-posterodorsally oriented in an angle close to 45º',
		63
			'tapers posteriorly'
			'has a similar dorsoventral depth as the anterior portion ventral to the antorbital fenestra'
			'expands dorsoventrally towards the distal end of the horizontal process with a concave ventral margin of the antorbital fenestra'
			'expands dorsoventrally towards the distal end of the horizontal process with a straight ventral margin of the antorbital fenestra',
		64
			absent
			present,
		65
			absent
			present,
		66
			absent
			'present and both counterparts do not meet at the midline'
			'present and both counterparts meet at the midline',
		67
			'adjacent to the ventral margin of the medial surface of the maxilla or base of the interdental plates if they are present'
			'distinctly dorsally to the ventral margin of the medial surface of the maxilla or base of the interdental plates if they are present',
		68
			'concave, straight or gently convex'
			'distinctly convex'
			'sigmoid, anteriorly concave and posteriorly convex'
			'sigmoid, anteriorly convex, starting close to mid-length, and posteriorly concave',
		69
			absent
			present,
		70
			'approximately aligned to the posterior half of the alveolar margin'
			'distinctly upturned',
		71
			'at level or posterior to posterior orbital border'
			'anterior to posterior orbital border but posterior to anterior orbital border'
			'at level or anterior to anterior orbital border',
		72
			absent
			present,
		73
			'single row'
			'multiple rows',
		74
			absent
			'scattered teeth'
			'large number of teeth on the medial surface of the bone',
		75
			'4-7 (<7 dentary tooth positions)'
			'8-9 (8-10 dentary tooth position)'
			'10-14 (10-17 dentary tooth positions)'
			'15-22 (13-25 dentary tooth positions)'
			'23-35 (26-40 dentary tooth positions)'
			'>36 (>41 dentary tooth positions)',
		76
			'0.68-0.79'
			'0.90-2.07'
			'2.26-3.09',
		77
			'largely dorsal element'
			'nearly vertical contribution to the rostrum',
		78
			'strongly convex with anterior process'
			'transverse with little convexity',
		79
			'below or at the same level as skull roof'
			'elevated above skull roof, giving the skull a ?Roman nose? appearance',
		80
			'smooth or sculpturing of ridges and grooves present'
			'depression around entire posterior margin that lacks sculpturing',
		81
			'='
			'maxillary process) of the premaxilla on the anterodorsal surface of the nasal and has an extensive contact with the ascending process of the maxilla'
			'anteroposteriorly narrow'
			'anteroposteriorly very broad, being considerably broader than the ascending process of the maxilla',
		82
			'smoothly rounded'
			'distinct longitudinal ridge on the lateral edge',
		83
			absent
			present,
		84
			absent
			present,
		85
			'forms a portion of lateral surface of the face, reaching anteriorly to the external naris'
			'forms a portion of the lateral surface of the face, but does not reach naris'
			'limited to orbital margin',
		86
			'absent or marginal'
			present,
		87
			absent
			present,
		88
			absent
			'present, but strongly restricted anteirorly'
			'present and occupies almost half or more of the anteroposterior length of the ventral process',
		89
			'completely enclosed by the lacrimal'
			'enclosed by the lacrimal and prefrontal',
		90
			'opens on the posterolateral edge of lacrimal'
			'opens on the posterior surface of the lacrimal',
		91
			'straight or convex'
			'concave, though nowhere dorsal to tooth row',
		92
			'continuously tapering or subrectangular, being lower than the portion of the maxilla underneath it'
			'subrectangular or slightly dorsoventrally expanded, being higher than the portion of the maxilla underneath it'
			'with an ascending subprocess excluding the lacrimal from the posteroventral border of the antorbital fenestra'
			'with a strongly developed ascending subprocess that excludes the lacrimal from the posterior border of the antorbital fenestra',
		93
			'absent, straight or curved only at its proximal half'
			present,
		94
			'State 0'
			'gently concave'
			'V-shaped',
		95
			'anterior to the level of mid-length of the orbit'
			'up to or posterior to the level of mid-length of the orbit',
		96
			present
			'absent, excluded by contact between the maxilla and lacrimal',
		97
			absent
			present,
		98
			absent
			present,
		99
			absent
			'present, postorbital excluded from the anterior border of the infratemporal fenestra',
		100
			'0.49-1.27'
			'1.59-3.77'
			'4.07-5.37',
		101
			absent
			present,
		102
			tapering
			subrectangular,
		103
			absent
			present,
		104
			absent
			present,
		105
			'lies dorsal to the anterior process of the quadratojugal'
			'lies ventral to the anterior process of the quadratojugal'
			'splits the anterior process of the quadratojugal'
			'is splited by the anterior process of the quadratojugal',
		106
			'anterior to or at level with the posterior border of the infratemporal fenestra'
			'posterior to the infratemporal fenestra',
		107
			absent
			present,
		108
			'parasagittal, at least in its posterior third, or anterolateral'
			anteromedial,
		109
			'absent, nasal-frontal suture transversely broad'
			'present, nasal-frontal suture strongly transversely reduced',
		110
			absent
			present,
		111
			'smooth or slight grooves present'
			'rugose sculpturing present',
		112
			absent
			present,
		113
			transverse
			'oblique, forming an angle of at least 60° with long axis of the skull and frontal(s) entering between both nasals'
			'oblique, and nasal entering considerably between frontal(s) in a non-interdigitate suture',
		114
			'absent or anteroposteriorly short'
			'anteroposteriorly long and forms most of the dorsal edge of the orbit',
		115
			'flat or slightly depressed'
			'with longitudinal ridge along midline',
		116
			'mostly transverse or parietals slightly entering between frontals on the median line, forming an obtuse-angled suture'
			'parietals strongly entering between both frontals, forming an acute-angled suture'
			'W-shaped suture',
		117
			absent
			present,
		118
			'flat to slightly concave'
			'longitudinally extended groove along most of the surface of the frontal'
			'anterolaterally-to-posteromedially extended groove along the posterior half of the frontal',
		119
			'hour-glass-shaped median longitudinal canal for the passage of the olfactory duct and olfactory bulb moulds on the anterior end of the bone'
			'median longitudinal canal for the passage of the olfactory duct only slightly constricted, no olfactory bulb moulds and distinct semilunate posteromedially-to-anterolaterally oriented ridge on the orbital roof, extending onto the prefrontal'
			'olfactory tract and bulbs strongly reduced',
		120
			'maximum transverse constriction point well posterior to the moulds of the olfactory bulbs and posterolateral margin of the bulbs delimited by a low ridge'
			'maximum transverse constriction of the olfactory bulbs immediately posterior to the moulds of the olfactory bulbs and posterolateral margin of the bulbs well delimited by a thick, tall ridge',
		121
			'equivalent in size to postorbital'
			'reduced to approximately less than half the dimensions of the postorbital'
			absent,
		122
			absent
			present,
		123
			'flat or slightly concave towards raised orbital rim'
			'markedly concave',
		124
			'composed both of the jugal and postorbital in nearly equal proportion'
			'composed mostly by the postorbital',
		125
			'positioned distinctly ventral to the level of the dorsal border of the orbit, broadly exposing the supratemporal fenestra in lateral view'
			'positioned approximately aligned to the dorsal border of the orbit and the supratemporal fenestra is almost not exposed in lateral view',
		126
			'restricted to the dorsal margin of the elements'
			'continues ventrally for much or most of the ventral length of the squamosal, but squamosal does not contact jugal'
			'continues ventrally for much or most of the ventral length of the squamosal and squamosal contacts jugal',
		127
			absent
			present,
		128
			absent
			present,
		129
			absent
			present,
		130
			'ends much higher than the ventral border of the orbit'
			'ends close to or at the ventral border of the orbit',
		131
			'continuously anteriorly curved or straight'
			'distinctly anteriorly flexed',
		132
			absent
			present,
		133
			absent
			present,
		134
			present
			absent,
		135
			absent
			present,
		136
			absent
			present,
		137
			absent
			present,
		138
			'sharp, squared posterodorsal border of the infratemporal fenestra'
			'gentle, widely rounded posterodorsal border of the infratemporal fenestra',
		139
			'short, forming approximately half or less of the posterior border of the supratemporal fenestra'
			'long, forming entirely or almost entirely the posterior border of the supratemporal fenestra',
		140
			'does not extend posterior to the head of the quadrate'
			'extends posterior to the head of the quadrate',
		141
			straight
			'ventrally curved',
		142
			present
			absent,
		143
			'anteroposteriorly broad and plate-like'
			'anteroposteriorly narrow and strap-like',
		144
			'posteroventrally directed, vertical, or more than 45º from the vertical'
			'anteroventrally directed at 45º or less',
		145
			'forms less than half of the border of the fenestra'
			'forms more than half of the border, but quadratojugal or quadrate broadly participates in the border of the fenestra'
			'forms almost completely the border of the fenestra',
		146
			absent
			present,
		147
			absent
			present,
		148
			absent
			present,
		149
			'absent or fused to the quadrate'
			present,
		150
			'L-shaped or strip-like bone'
			subtriangular,
		151
			absent
			present,
		152
			'absent, anteroventral margin of the bone rounded'
			'incipient, short anterior prong on the anteroventral margin of the bone'
			'distinctly present, in which the lower temporal bar is complete, but process finishes well posterior to the base of the posterior process of the jugal'
			'distinctly present, in which the lower temporal bar is complete and participates in the posteroventral border of the infratemporal fenestra, and process finishes close to the base of the posterior process of the jugal',
		153
			absent
			present,
		154
			absent
			present,
		155
			absent
			'present, but distal condyles of the quadrate broadly visible in lateral view'
			'present, overlapping completely or almost completely the distal condyles of the quadrate in lateral view',
		156
			'broad element'
			'slender, in parietal and squamosal trough'
			absent,
		157
			present
			absent,
		158
			'suture present'
			'fused with loss of suture',
		159
			'absent or marginal'
			present,
		160
			'well exposed in dorsal view and mainly dorsally or dorsolaterally facing'
			'poorly exposed in dorsal view and mainly laterally facing',
		161
			absent
			present,
		162
			'restricted to the parietal'
			'extended along frontal and parietal',
		163
			'considerably large'
			'reduced to a small, circular pit'
			absent,
		164
			'completely enclosed by parietals in the anterior half of the bone (excluding posterolateral processes of the parietals)'
			'completely enclosed by parietals close to mid-length or in the posterior half of the bone (excluding posterolateral processes of the parietals)'
			'enclosed by both frontals and parietals',
		165
			absent
			present,
		166
			'nearly vertical'
			'ventrally inclined greater than 45º',
		167
			'dorsoventrally low, usually considerably lower than the supraoccipital'
			'dorsoventrally very deep, being plate-like in occipital view and subequal to the height of the supraoccipital',
		168
			absent
			present,
		169
			absent
			present,
		170
			'sheet-like, both together not much narrower than the suproccipital'
			'small, splint-like'
			'absent as a separate ossification',
		171
			absent
			'present, forming an interparietal',
		172
			present
			absent,
		173
			absent
			present,
		174
			'='
			'septomaxilla of phytosaurs), separate ossification anterior to nasals and surrounded by the premaxilla on the dorsal surface of the rostrum'
			absent
			present,
		175
			'straight posteriorly'
			'shallowly emarginated'
			'with conch',
		176
			'41-47º'
			'91-96º'
			'106-137º'
			'143-158º',
		177
			'does not have a sutural contact with the paraoccipital process of the opisthotic'
			'has a sutural contact with the paraoccipital process of the opisthotic',
		178
			'partially exposed laterally'
			'completely covered by the squamosal',
		179
			absent
			present,
		180
			absent
			present,
		181
			concave
			convex,
		182
			'subequally distally extended'
			'medial condyle distinctly more distally projected than the lateral one',
		183
			'absent, the quadrate flange of the pterygoid meets the quadrate but remains free of the skull roof'
			present,
		184
			'broad, plate-like bone, at least as transversely broad as the internal naris'
			'stick-like bone, transversely narrower than the internal naris',
		185
			absent
			present,
		186
			'present, more than one row or no rows are distinguishable'
			'present, mainly in a single row, but multiple teeth present immediately anterior to the contact with the pterygoid'
			'present, single row along entire extension'
			absent,
		187
			present
			absent,
		188
			'considerably smaller than those of the marginal dentition'
			'similar to those of the marginal dentition',
		189
			'narrow, subequal contribution of the palatine and pterygoid to or pterygoid main component of the palate posteriorly to the choanas'
			'broad, the palatine is the main component of the palate posteriorly to the choanas',
		190
			'subequal in anterior extension or anterolateral process longer'
			'anteromedial process longer'
			'single process',
		191
			'present, anteriorly'
			'absent, remain separate along their entire length',
		192
			'='
			'palatal process)'
			'extends anterior to the anterior limit of the palatine'
			'forms oblique suture with palatine but process ends before reaching anterior limit of palatine'
			'forms transverse suture with palatine',
		193
			'='
			'palatal process) shape'
			'transversely broad at its base, converging gradually with the transverse ramus'
			'transversely narrow along its entire extension, converging in a right or acute angle with the transverse ramus and the bone acquires an overall L-shape contour in ventral or dorsal view',
		194
			'='
			'palatal process), excluding tiny palatal teeth if present'
			'present in two distinct fields ('
			'T2 and T3 of Welman, 1998)'
			'present in three distinct fields ('
			'T2, T3a and T3b)'
			'T2a, T2b and T3)'
			'present in one field that occupies most of the transverse width of the ramus ('
			'T2 + T3)'
			'present in only one posteromedially-to-anterolaterally oriented field ('
			'T2)'
			'present in only one field adjacent to the medial margin of the ramus ('
			'T3)',
		195
			'more than two or do not dispose on distinct rows'
			'two rows parallel to each other'
			'single row',
		196
			'more than two or do not dispose on distinct rows'
			'two parallel rows'
			'single row',
		197
			'='
			'palatal ramus) raised on a thick, posteromedially-to-anterolaterally oriented ridge'
			absent
			present,
		198
			'='
			'palatal process) ('
			'T4 of Welman, 1998)'
			absent
			present,
		199
			'posterolaterally, forming an obstuse angle with the anterior ramus'
			'laterally or anterolaterally, forming a right or acute angle with the anterior ramus',
		200
			'posterolateral margin with an acute corner'
			'posterolateral margin merges smoothly into anterolateral margin forming a smoothly convex lateral outline',
		201
			'present, more than a single row or no rows recognizable'
			'present, single row on the posterior edge ('
			'='
			'T1 of Welman, 1998)'
			absent,
		202
			'arcs anteriorly'
			'arcs anterodorsally',
		203
			'simple overlap of ectopterygoid and pterygoid'
			'complex overlap between ectopterygoid and pterygoid',
		204
			'transversely does not reach the posterolateral corner of the transverse flange'
			'reaches the posterolateral corner of the transverse flange',
		205
			absent
			present,
		206
			absent
			present,
		207
			'plate-like'
			'inverted V-shape',
		208
			absent
			present,
		209
			'smooth or with a low median ridge'
			'with a prominent median, vertical peg',
		210
			'absent or partial'
			present,
		211
			absent
			present,
		212
			'extend laterally forming aproximatelly a 90° angle with the parasagittal plane'
			'deflected posterolaterally at an angle of more than 20° from the transverse plane of the skull',
		213
			'ends freely'
			'contacts supratemporal or proximal end of quadrate and/or squamosal'
			'sutured to the pterygoid and the pterygoid wing of the quadrate',
		214
			'unflattened and tapered'
			'anteroposteriorly-flattened distally',
		215
			absent
			present,
		216
			'club-shaped'
			'pyramidal, with a tapering distal end'
			'rod-like, with a cylindrical distal end and relatively thin'
			'rod-like and very robust'
			'plate-like',
		217
			'extends further laterally than the lateralmost edge of the exoccipital in posterior view'
			'covered by the lateralmost edge of the exoccipital in posterior view',
		218
			'exoccipital columnar throught dorsoventral height, forming transversely narrow dorsal contact with more dorsal occipital elements'
			'dorsal portion of exoccipital exhibits dorsomedially inclined process that forms transversely broad contact with more dorsal occipital elements',
		219
			'without subvertical crest ('
			'='
			'metotic strut)'
			'with clear crest ('
			'metotic strut) lying anterior to both external foramina for hypoglossal nerve (CN XII)'
			'metotic strut) present anterior to the more posterior external foramina for hypoglossal nerve (CN XII)',
		220
			'no contact with its counterpart'
			'contact with its counterpart to exclude basioccipital from the floor of the endocranial cavity and diverge from each other on the occipital condyle, exposing the basioccipital dorsally'
			'contact with its counterpart along the entire dorsal surface of the basioccipital, excluding the basioccipital from the floor of the endocranial cavity and the dorsal surface of the occipital condyle',
		221
			two
			one,
		222
			present
			absent,
		223
			'absent or short and strongly tapered'
			'present and elongated and tubular',
		224
			'loose, overlapping suture'
			'tightly sutured, sometimes by an interdigitated suture, or both bones fused with each other',
		225
			absent
			present,
		226
			'clearly separated'
			'partially connected'
			'medially expanded and nearly or completely connected',
		227
			'even with craniomandibular joint'
			'anterior to craniomandibular joint'
			'posterior to craniomandibular joint',
		228
			concave
			'semi-spherical',
		229
			'absent or developed as a small sub-circular pit'
			'developed as a vertical furrow or a large sub-circular fossa that occupies approximately half of the height of the occipital surface of the condyle',
		230
			'present, distinctly separating the occipital condyle from the basioccipital body'
			'absent or extremely short',
		231
			'rounded and anteroposteriorly elongated'
			'bladelike and anteroposteriorly shortened',
		232
			'lateroventral, basal tubera divergent from each other'
			'ventral, basal tubera parallel with each other',
		233
			present
			absent,
		234
			horizontal
			'oblique, main axis posterodorsal-to-anteroventrally oriented',
		235
			'incompletely ossified'
			'completely ossified',
		236
			absent
			'present and straight'
			'present and arched anteriorly',
		237
			absent
			present,
		238
			'='
			'median pharyngeal recess,'
			'hemispherical sulcus,'
			'hemispherical fontanelle)'
			absent
			present,
		239
			ventral
			posterolateral
			anterolateral,
		240
			'immediately medial or posteromedial to the base of the basipterygoid process'
			'close to the suture between basioccipital and parabasisphenoid',
		241
			'continuously tapering anteriorly, without dorsoventral constriction at its base'
			'dorsoventrally compressed at its base',
		242
			'relatively dorsoventrally short'
			'tall, with the dorsal edge extending up between clinoid processes and ventral parts of the crista prootica',
		243
			present
			absent,
		244
			absent
			present,
		245
			'absent such that there is no ventral floor for the vidian canal'
			'present as a pair of thick crests running along the ventrolateral border of the basisphenoid body and framing the ventromedial floor of the vidian canal',
		246
			'moderately short, finger-like and with short articulating facets'
			'long, with hemispherical articulating facets'
			'very short and subcylindrical'
			'extremely long and rod-like, being longer than the body of the basisphenoid',
		247
			'anterolateral or lateral'
			posterolateral,
		248
			'largely restricted to the prootic'
			'extends onto internal surface of the supraoccipital',
		249
			'within the dorsum sella'
			'track between the dorsum sella and prootic, grooving the articular facets'
			'within the prootic',
		250
			'open anteriorly'
			'open dorsally',
		251
			absent
			present,
		252
			absent
			present,
		253
			'continuous and slightly convex'
			'crista prootica present',
		254
			'absent or developed as a small, peg-like projection'
			'well developed',
		255
			present
			absent,
		256
			'incompletely ossified'
			'almost completely ossified',
		257
			absent
			present,
		258
			absent
			present,
		259
			'formed only by dentary'
			'formed only by splenial'
			'formed by dentary and also conspicuous participation of splenial',
		260
			'absent, with a slightly convex dorsal margin behind the alveolar portion'
			'present, formed by a dorsally well-developed surangular'
			'present, formed by a dorsally well-developed posterodorsal ramus of the dentary and sometimes a dorsally well-developed coronoid bone',
		261
			absent
			present,
		262
			'0.07-0.36'
			'0.44-0.53'
			'0.62-0.78'
			'0.88-0.94',
		263
			dorsomedially
			'mostly dorsally due to greatly expanded prearticular resulting in a ventral border of the fossa situated dorsal to the half-height of the lower jaw at that level',
		264
			'positioned distally'
			'present along one-third of the lower jaw',
		265
			'0.05-0.14'
			'0.16-0.19'
			'0.22-0.29'
			'0.32-0.36',
		266
			'mostly straight'
			'distinctly dorsally curved during all or most of its extension'
			'ventrally curved or deflected',
		267
			absent
			present,
		268
			absent
			present,
		269
			'dorsoventral centre of the dentary'
			'restricted to the ventral border',
		270
			'horizontal (in the same plane)'
			'dorsally expanded, resulting in a convex anterior margin and a straight or concave posterior portion',
		271
			absent
			present,
		272
			absent
			present,
		273
			tapering
			rounded,
		274
			absent
			'present and excluded from the border of the external mandibular fenestra'
			'present and contributing to the border of the external mandibular fenestra',
		275
			'extended anteriorly the level of the posterodorsal or posterocentral processes'
			'extended posteriorly beyond the level of the posterodorsal and posterocentral processes',
		276
			'on the anterior half of lower jaw'
			'on the posterior half of lower jaw',
		277
			'teeth present along entire length of the dentary'
			'teeth absent in the anterior end'
			'dentary edentulous',
		278
			one
			two
			'more than two',
		279
			'single-sided overlap'
			'flat occlusion'
			'blade and groove',
		280
			'even with lateral surface of mandible'
			'elevated and separates dorsal concave area on surangular from concave area on angular',
		281
			'anteroposteriorly convex ventrally'
			'anteroposteriorly concave ventrally',
		282
			absent
			'anteroposteriorly short, being poorly developed posteriorly to the glenoid fossa'
			'anteroposteriorly long, extending considerably posteriorly to the glenoid fossa',
		283
			'subrectangular, approximately straight dorsal and ventral margins'
			'upturned, resulting in a concave dorsal margin immediately posterior to the glenoid fossa'
			'ventrally expanded, resulting in a concave ventral margin of the hemimandible at the level of the glenoid fossa',
		284
			'beyond coronoid eminence'
			'posterior to reaching the anterior border of the coronoid eminence',
		285
			absent
			'present, low ridge near dorsal margin'
[truncated: 2,013 more rows]
